# Supplementary material for: Altered Lactylation Myocardial Tissue May Contribute to a More Severe Energy-Deprived State of the Tissue and Left Ventricular Outflow Tract Obstruction in HOCM
Source: Bioengineering (Basel). 2025 Apr 3;12(4):379. doi: 10.3390/bioengineering12040379 (PMC12024552; doi:10.3390/bioengineering12040379)
Supplement: Supplementary file 1 [file bioengineering-12-00379-s001.zip]

Archive with 1 entries (1 files):
- bioengineering-3476585-supplementary.pdf
